# Supplementary material for: Low Amplitude Boom-and-Bust Cycles Define the Septoria Nodorum Blotch Interaction
Source: Front Plant Sci. 2020 Jan 31;10:1785. doi: 10.3389/fpls.2019.01785 (PMC7005668; doi:10.3389/fpls.2019.01785)
Supplement: Supplementary file 5 [file Table_1.xlsx]

## Sheet: Description
Table S1. A list of fungal isolates used in this study, their mating type and effector haplotypes. NA indicates unavailable data.

## Sheet: Strain summary
#	Location	Year	Species	Isolate	Source	ToxA haplotype	ToxA isoform	Tox1 haplotype	Tox1 isoform	Tox3 haplotype	Tox3 isoform	MAT1-1	MAT1-2	DAPC group assignment
1	WA	1972	P. nodorum	WAC2216	DPIRD	H01	IH01	H01	IH01	H05	IH01	1	0	1
2	WA	1973	P. nodorum	WAC2285	DPIRD	H21	IH21	H01	IH01	H05	IH01	1	0	1
5	WA	1985	P. nodorum	WAC4303	DPIRD	H10	IH10	H01	IH01	H05	IH01	1	0	1
6	WA	1985	P. nodorum	WAC4319	DPIRD	H10	IH10	H01	IH01	H05	IH01	1	0	1
4	Mount Barker	1985	P. nodorum	WAC4321	DPIRD	H10	IH10	H01	IH01	H01	IH01	0	1	1
8	WA	1986	P. nodorum	WAC4648	DPIRD	H10	IH10	H01	IH01	H05	IH01	1	0	1
7	East Chapman	1986	P. nodorum	WAC4808	DPIRD	H10	IH10	H01	IH01	H05	IH01	0	1	1
10	Geraldton	1990	P. nodorum	WAC8384	DPIRD	H10	IH10	H13	IH13	H05	IH01	0	1	1
9	Badgingarra	1990	P. nodorum	WAC8390	DPIRD	H10	IH10	H01	IH01	H05	IH01	0	1	1
11	Badgingarra	1991	P. nodorum	WAC8410	DPIRD	H01	IH01	H01	IH01	H02	IH02	0	1	1
16	Geraldton	2005	P. nodorum	WAC13068	DPIRD	H10	IH10	H01	IH01	H05	IH01	1	0	1
17	Geraldton	2005	P. nodorum	WAC13069	DPIRD	H10	IH10	H01	IH01	H05	IH01	1	0	1
19	Geraldton	2005	P. nodorum	WAC13071	DPIRD	H10	IH10	H19	IH01	H14	IH01	1	0	1
20	Geraldton	2005	P. nodorum	WAC13072	DPIRD	H10	IH10	H20	IH13	H01	IH01	0	1	1
21	Geraldton	2005	P. nodorum	WAC13073	DPIRD	H10	IH10	H21	IH01	H01	IH01	0	1	1
25	Geraldton	2005	P. nodorum	WAC13077	DPIRD	H10	IH10	H02	IH02	H01	IH01	0	1	1
34	Geraldton	2011	P. nodorum	WAC13402	DPIRD	H10	IH10	H20	IH13	H01	IH01	0	1	1
38	Geraldton	2011	P. nodorum	WAC13443	DPIRD	H10	IH10	H02	IH02	H01	IH01	0	1	1
41	Geraldton	2011	P. nodorum	WAC13523	DPIRD	H01	IH01	H01	IH01	H05	IH01	1	0	1
42	Geraldton	2011	P. nodorum	WAC13524	DPIRD	H10	IH10	H01	IH01	H05	IH01	1	0	1
45	Geraldton	2011	P. nodorum	WAC13527	DPIRD	H10	IH10	H01	IH01	H05	IH01	1	0	1
47	Geraldton	2011	P. nodorum	WAC13529	DPIRD	H10	IH10	H01	IH01	H05	IH01	1	0	1
48	Geraldton	2011	P. nodorum	WAC13530	DPIRD	H10	IH10	H01	IH01	H05	IH01	1	0	1
49	Geraldton	2011	P. nodorum	WAC13531	DPIRD	H10	IH10	H22	IH01	H05	IH01	1	0	1
61	Geraldton	2013	P. nodorum	WAC13666	DPIRD	H18	IH10	H01	IH01	H05	IH01	1	0	1
62	Geraldton	2013	P. nodorum	WAC13667	DPIRD	H18	IH10	H01	IH01	H05	IH01	1	0	1
59	Dongara	2013	P. nodorum	WAC13690	DPIRD	H01	IH01	H01	IH01	H02	IH02	0	1	1
60	Dongara	2013	P. nodorum	WAC13691	DPIRD	H01	IH01	H01	IH01	H02	IH02	0	1	1
155	Northam	2016	P. nodorum	WAC13955	DPIRD	H10	IH10	H01	IH01	H01	IH01	0	1	1
26	Meckering	2009	P. nodorum	Meck1	This study	H10	IH10	H01	IH01	H05	IH01	1	0	1
27	Meckering	2009	P. nodorum	Meck3	This study	H10	IH10	H01	IH01	H05	IH01	0	1	1
28	Meckering	2009	P. nodorum	Meck6	This study	H10	IH10	H01	IH01	H02	IH02	1	0	1
29	Meckering	2009	P. nodorum	Meck8	This study	H10	IH10	H02	IH02	H05	IH01	1	0	1
30	Meckering	2009	P. nodorum	S1FT3A	This study	H10	IH10	H01	IH01	H05	IH01	1	0	1
31	Meckering	2009	P. nodorum	S1FT3B	This study	H10	IH10	H01	IH01	H05	IH01	1	0	1
32	Meckering	2009	P. nodorum	S4FT3A	This study	H10	IH10	H02	IH02	H05	IH01	0	1	1
33	Geraldton	2011	P. nodorum	Gerald4	This study	H01	IH01	H02	IH02	H05	IH01	1	0	1
51	Murdoch	2011	P. nodorum	Mur_51	This study	H10	IH10	H01	IH01	H05	IH01	NA	NA	1
77	Regans Ford	2014	P. nodorum	201FG208	This study	H01	IH01	Not detected	Not detected	H02	IH02	0	1	1
78	Regans Ford	2014	P. nodorum	201FG209	This study	H01	IH01	H01	IH01	H01	IH01	1	0	1
79	Regans Ford	2014	P. nodorum	201FG211	This study	H01	IH01	H01	IH01	H02	IH02	0	1	1
80	Regans Ford	2014	P. nodorum	201FG217	This study	H01	IH01	Not detected	Not detected	H05	IH01	0	1	1
81	Regans Ford	2014	P. nodorum	201FG218	This study	H10	IH10	H01	IH01	H02	IH02	0	1	1
82	Regans Ford	2014	P. nodorum	201FG219	This study	H10	IH10	H01	IH01	H05	IH01	0	1	1
84	Regans Ford	2014	P. nodorum	202FG212	This study	H10	IH10	H01	IH01	H01	IH01	1	0	1
86	Regans Ford	2014	P. nodorum	203FG213	This study	H05	IH05	H01	IH01	H01	IH01	0	1	1
105	Wongan Hills	2014	P. nodorum	203FG58	This study	H01	IH01	H01	IH01	H01	IH01	0	1	1
87	Regans Ford	2014	P. nodorum	204FG214	This study	H01	IH01	H01	IH01	H05	IH01	0	1	1
88	Regans Ford	2014	P. nodorum	204FG221	This study	H10	IH10	H01	IH01	H02	IH02	0	1	1
89	Regans Ford	2014	P. nodorum	204FG222	This study	H01	IH01	H01	IH01	H05	IH01	0	1	1
90	Regans Ford	2014	P. nodorum	204FG223	This study	H10	IH10	H01	IH01	H01	IH01	0	1	1
94	Regans Ford	2014	P. nodorum	205FG216	This study	H10	IH10	H01	IH01	H05	IH01	1	0	1
96	Wongan Hills	2014	P. nodorum	205FG410	This study	H01	IH01	H01	IH01	H05	IH01	1	0	1
98	Regans Ford	2014	P. nodorum	206FG226	This study	H10	IH10	H01	IH01	H05	IH01	0	1	1
99	Regans Ford	2014	P. nodorum	206FG227	This study	H10	IH10	H01	IH01	H05	IH01	1	0	1
100	Wongan Hills	2014	P. nodorum	206FG66	This study	H01	IH01	H01	IH01	H05	IH01	1	0	1
102	Wongan Hills	2014	P. nodorum	206FG68	This study	H18	IH10	H01	IH01	H05	IH01	0	1	1
103	East Buntine	2014	P. nodorum	53FG143	This study	H10	IH10	H01	IH01	H05	IH01	1	0	1
120	Eradu	2015	P. nodorum	15FG229	This study	H10	IH10	H01	IH01	H01	IH01	0	1	1
122	Esperance	2015	P. nodorum	15FG237	This study	H01	IH01	H01	IH01	H05	IH01	0	1	1
138	Eradu	2015	P. nodorum	FGW003_5	This study	H01	IH01	H01	IH01	H05	IH01	0	1	1
131	Northam	2015	P. nodorum	Northam_Emu1	This study	H10	IH10	H01	IH01	H02	IH02	0	1	1
134	Northam	2015	P. nodorum	Northam_Mace2	This study	H01	IH01	H02	IH02	H05	IH01	1	0	1
140	Mingenew	2016	P. nodorum	16FG06	This study	H10	IH10	H01	IH01	H05	IH01	1	0	1
141	Mingenew	2016	P. nodorum	16FG158	This study	H10	IH10	H01	IH01	H02	IH02	1	0	1
142	Mingenew	2016	P. nodorum	16FG159	This study	H01	IH01	H01	IH01	H05	IH01	0	1	1
53	Geraldton	2012	P. nodorum	WAC13615	DPIRD	H01	IH01	H19	IH01	H01	IH01	0	1	2
54	Geraldton	2012	P. nodorum	WAC13616	DPIRD	H01	IH01	H01	IH01	H01	IH01	0	1	2
55	Geraldton	2012	P. nodorum	WAC13617	DPIRD	H01	IH01	H01	IH01	H01	IH01	0	1	2
106	Eneabba	2014	P. nodorum	WAC739	DPIRD	H10	IH10	H01	IH01	H02	IH02	0	1	2
107	Badgingarra	2014	P. nodorum	WAC740	DPIRD	H10	IH10	H01	IH01	H02	IH02	0	1	2
108	Carnamah	2014	P. nodorum	WAC741	DPIRD	H10	IH10	H01	IH01	H02	IH02	0	1	2
52	Murdoch	2011	P. nodorum	Mur_S3	This study	H10	IH10	H01	IH01	H05	IH01	0	1	2
63	Jennacubbine	2014	P. nodorum	15FG107	This study	H10	IH10	H01	IH01	H05	IH01	1	0	2
64	Arrowsmith East	2014	P. nodorum	15FG109	This study	H10	IH10	H01	IH01	H05	IH01	1	0	2
65	Southern Brook	2014	P. nodorum	15FG110	This study	H10	IH10	H01	IH01	H02	IH02	1	0	2
66	Southern Brook	2014	P. nodorum	15FG111	This study	H01	IH01	H02	IH02	H05	IH01	1	0	2
67	Southern Brook	2014	P. nodorum	15FG112	This study	H01	IH01	H01	IH01	H01	IH01	1	0	2
68	Southern Brook	2014	P. nodorum	15FG113	This study	H01	IH01	H01	IH01	H01	IH01	1	0	2
69	Southern Brook	2014	P. nodorum	15FG114	This study	H10	IH10	H12	IH02	H01	IH01	0	1	2
70	Southern Brook	2014	P. nodorum	15FG115	This study	H10	IH10	H01	IH01	H05	IH01	1	0	2
71	Southern Brook	2014	P. nodorum	15FG116	This study	H10	IH10	H12	IH02	H01	IH01	0	1	2
72	Southern Brook	2014	P. nodorum	15FG117	This study	H10	IH10	H12	IH02	H01	IH01	0	1	2
73	Southern Brook	2014	P. nodorum	15FG118	This study	H10	IH10	H01	IH01	H05	IH01	0	1	2
74	Southern Brook	2014	P. nodorum	15FG119	This study	H10	IH10	H01	IH01	H05	IH01	0	1	2
75	Jennacubbine	2014	P. nodorum	15FG120	This study	H01	IH01	H02	IH02	H05	IH01	1	0	2
104	Arrowsmith East	2014	P. nodorum	15FG324	This study	H01	IH01	H13	IH13	H01	IH01	0	1	2
76	East Buntine	2014	P. nodorum	15FG53	This study	H10	IH10	H01	IH01	H05	IH01	0	1	2
83	Wongan Hills	2014	P. nodorum	201FG49	This study	H10	IH10	H01	IH01	H01	IH01	1	0	2
85	York	2014	P. nodorum	202FG414	This study	H10	IH10	H01	IH01	H05	IH01	1	0	2
91	York	2014	P. nodorum	205FG142	This study	H01	IH01	H01	IH01	H05	IH01	0	1	2
92	WA	2014	P. nodorum	205FG212	This study	H01	IH01	H01	IH01	H05	IH01	1	0	2
93	Regans Ford	2014	P. nodorum	205FG215	This study	H10	IH10	H01	IH01	H05	IH01	1	0	2
95	Regans Ford	2014	P. nodorum	205FG225	This study	H10	IH10	H01	IH01	H05	IH01	1	0	2
97	Wongan Hills	2014	P. nodorum	205FG63	This study	H05	IH05	H01	IH01	Not detected	Not detected	1	0	2
101	Wongan Hills	2014	P. nodorum	206FG67	This study	H10	IH10	H01	IH01	H01	IH01	1	0	2
109	WA	2015	P. nodorum	15FG04	This study	H10	IH10	H01	IH01	H05	IH01	0	1	2
110	Dandaragan	2015	P. nodorum	15FG100	This study	H01	IH01	H01	IH01	H01	IH01	0	1	2
111	Dandaragan	2015	P. nodorum	15FG101	This study	H01	IH01	H02	IH02	H05	IH01	1	0	2
112	Dandaragan	2015	P. nodorum	15FG102	This study	H01	IH01	H01	IH01	H10	IH01	0	1	2
113	Dandaragan	2015	P. nodorum	15FG103	This study	H01	IH01	H01	IH01	H10	IH01	0	1	2
114	Dandaragan	2015	P. nodorum	15FG104	This study	H10	IH10	H01	IH01	H05	IH01	0	1	2
115	Dandaragan	2015	P. nodorum	15FG105	This study	H01	IH01	H01	IH01	H05	IH01	0	1	2
119	Cunderdin	2015	P. nodorum	15FG226	This study	H10	IH10	H01	IH01	H05	IH01	1	0	2
121	Esperance	2015	P. nodorum	15FG235	This study	H10	IH10	H02	IH02	H05	IH01	0	1	2
123	Northam	2015	P. nodorum	15FG28	This study	H10	IH10	H01	IH01	H01	IH01	1	0	2
124	Northam	2015	P. nodorum	15FG31	This study	H10	IH10	H01	IH01	H05	IH01	1	0	2
125	Northam	2015	P. nodorum	15FG33	This study	H10	IH10	H01	IH01	H05	IH01	0	1	2
126	Muresk	2015	P. nodorum	15FG37	This study	H01	IH01	H01	IH01	H05	IH01	1	0	2
127	Muresk	2015	P. nodorum	15FG38	This study	H10	IH10	H01	IH01	H05	IH01	0	1	2
128	Muresk	2015	P. nodorum	15FG47	This study	H10	IH10	H12	IH02	H01	IH01	0	1	2
129	Muresk	2015	P. nodorum	15FG49	This study	H10	IH10	H12	IH02	H01	IH01	0	1	2
130	Dandaragan	2015	P. nodorum	15FG99	This study	H10	IH10	H01	IH01	H10	IH01	1	0	2
116	Northam	2015	P. nodorum	FG106	This study	H10	IH10	H01	IH01	H02	IH02	0	1	2
117	Northam	2015	P. nodorum	FG107	This study	H10	IH10	H01	IH01	H02	IH02	1	0	2
118	Northam	2015	P. nodorum	FG108	This study	H10	IH10	H02	IH02	H05	IH01	1	0	2
136	Northam	2015	P. nodorum	Nor_RAC2182_1	This study	H10	IH10	H01	IH01	H02	IH02	0	1	2
137	Northam	2015	P. nodorum	Nor_RAC2182_2	This study	H01	IH01	H12	IH02	H01	IH01	0	1	2
132	Northam	2015	P. nodorum	Northam_Emu2	This study	H10	IH10	H02	IH02	H01	IH01	0	1	2
133	Northam	2015	P. nodorum	Northam_Mace1	This study	H10	IH10	H01	IH01	H05	IH01	1	0	2
135	Northam	2015	P. nodorum	Northam_Magenta	This study	H10	IH10	H01	IH01	H01	IH01	0	1	2
139	Northam	2015	P. nodorum	Northam_WGT	This study	H10	IH10	H01	IH01	H05	IH01	1	0	2
3	WA	1980	P. nodorum	WAC2813	DPIRD	H10	IH10	H01	IH01	H01	IH01	1	0	3
12	WA	1994	P. nodorum	WAC8635	DPIRD	H10	IH10	H01	IH01	H01	IH01	1	0	3
13	Geraldton	1996	P. nodorum	WAC13418	DPIRD	H10	IH10	H01	IH01	H01	IH01	1	0	3
14	South Perth	1996	P. nodorum	WAC9178	DPIRD	H10	IH10	H01	IH01	H01	IH01	1	0	3
37	Geraldton	2011	P. nodorum	WAC13405	DPIRD	H10	IH10	H01	IH01	H01	IH01	1	0	3
40	Geraldton	2011	P. nodorum	WAC13447	DPIRD	H10	IH10	H01	IH01	H01	IH01	1	0	3
15	WA	2001	P. nodorum	SN15	This study	H10	IH10	H01	IH01	H01	IH01	1	0	3
18	Geraldton	2005	P. nodorum	WAC13070	DPIRD	H01	IH01	H01	IH01	H05	IH01	0	1	4
22	Geraldton	2005	P. nodorum	WAC13074	DPIRD	H01	IH01	H01	IH01	H05	IH01	0	1	4
23	Geraldton	2005	P. nodorum	WAC13075	DPIRD	H01	IH01	H01	IH01	H05	IH01	0	1	4
24	Geraldton	2005	P. nodorum	WAC13076	DPIRD	H01	IH01	H01	IH01	H05	IH01	0	1	4
35	Geraldton	2011	P. nodorum	WAC13403	DPIRD	H01	IH01	H01	IH01	H05	IH01	0	1	4
36	Geraldton	2011	P. nodorum	WAC13404	DPIRD	H01	IH01	H01	IH01	H05	IH01	0	1	4
39	Geraldton	2011	P. nodorum	WAC13446	DPIRD	H01	IH01	H01	IH01	H05	IH01	0	1	4
43	Geraldton	2011	P. nodorum	WAC13525	DPIRD	H01	IH01	H01	IH01	H05	IH01	0	1	4
44	Geraldton	2011	P. nodorum	WAC13526	DPIRD	H01	IH01	H01	IH01	H05	IH01	0	1	4
46	Geraldton	2011	P. nodorum	WAC13528	DPIRD	H01	IH01	H01	IH01	H05	IH01	0	1	4
50	Geraldton	2011	P. nodorum	WAC13532	DPIRD	H01	IH01	H01	IH01	H05	IH01	0	1	4
56	Geraldton	2012	P. nodorum	WAC13630	DPIRD	H01	IH01	H01	IH01	H05	IH01	0	1	4
57	Geraldton	2012	P. nodorum	WAC13631	DPIRD	H01	IH01	H01	IH01	H05	IH01	0	1	4
58	Geraldton	2012	P. nodorum	WAC13632	DPIRD	H01	IH01	H01	IH01	H05	IH01	0	1	4
143	Mingenew	2016	P. nodorum	16FG160	This study	H10	IH10	H01	IH01	H02	IH02	1	0	5
144	Mingenew	2016	P. nodorum	16FG161	This study	H10	IH10	H01	IH01	H02	IH02	1	0	5
145	Mingenew	2016	P. nodorum	16FG162	This study	H10	IH10	H01	IH01	H02	IH02	1	0	5
146	Mingenew	2016	P. nodorum	16FG163	This study	H10	IH10	H01	IH01	H12	IH12	1	0	5
147	Mingenew	2016	P. nodorum	16FG164	This study	H10	IH10	H01	IH01	H02	IH02	1	0	5
148	Mingenew	2016	P. nodorum	16FG165	This study	H10	IH10	H01	IH01	H02	IH02	1	0	5
149	Mingenew	2016	P. nodorum	16FG166	This study	H10	IH10	H01	IH01	H02	IH02	1	0	5
150	Mingenew	2016	P. nodorum	16FG167	This study	H10	IH10	H01	IH01	H02	IH02	1	0	5
151	Mingenew	2016	P. nodorum	16FG168	This study	H10	IH10	H01	IH01	H02	IH02	1	0	5
152	Mingenew	2016	P. nodorum	16FG169	This study	H10	IH10	H01	IH01	H02	IH02	1	0	5
153	WA	2016	P. nodorum	16FG170	This study	H10	IH10	H01	IH01	H02	IH02	1	0	5
154	WA	2016	P. nodorum	16FG171	This study	H10	IH10	H01	IH01	H02	IH02	1	0	5
5	Yuna	2001	Ptr	WAC11137	DPIRD	NA		NA		NA		NA	NA	NA
3	North Stirlings	2009	Ptm	NFR	Ellwood et al	NA		NA		NA		NA	NA	NA
4	Badgingarra	1996	Ptm	SG1	Ellwood et al	NA		NA		NA		NA	NA	NA
6	Wongan Hills	2009	Ptt	W1_1	Ellwood et al	NA		NA		NA		NA	NA	NA
2	Muresk	2015	Phoma sp.	15FG039	This study	NA		NA		NA		NA	NA	NA
1	Muresk	2015	Pat1	15FG46	This study	NA		NA		NA		NA	NA	NA
1	France, Alpes-de- Haute-Provence	2013	P. nodorum	Fr_13_1	This study	no		H23		H15		0	1	NA
4	France, Puy-de-Dôme	2013	P. nodorum	Fr_13_21	This study	no		H12	IH02	H05	IH01	0	1	NA
5	France, Aveyron	2013	P. nodorum	Fr_13_23	This study	no		H10		H02	IH02	1	0	NA
6	France, Allier	2013	P. nodorum	Fr_13_24	This study	no		H03		H16		0	1	NA
7	France, Lot	2013	P. nodorum	Fr_13_28	This study	H01	IH01	H12	IH02	H01	IH01	0	1	NA
2	France, Nièvre	2013	P. nodorum	Fr_13_4	This study	no		H24		H15		0	1	NA
3	France, Finistère	2013	P. nodorum	Fr_13_9	This study	no		H03		H05	IH01	1	0	NA
8	France, Dordogne	2014	P. nodorum	Fr_14_01	This study	H01	IH01	Not detected	Not detected	H02	IH02	0	1	NA
9	France, Puy-de-Dôme	2014	P. nodorum	Fr_14_02	This study	no		Not detected		H02	IH02	0	1	NA
10	France, Lot	2014	P. nodorum	Fr_14_05	This study	no		H05		H11		1	0	NA
11	France, Indre	2015	P. nodorum	Fr_15_02	This study	H19		H13	IH13	Not detected	Not detected	1	0	NA
12	France, Indre	2015	P. nodorum	Fr_15_12	This study	H01	IH01	H23		H02	IH02	1	0	NA
13	France, Eure et Loir	2015	P. nodorum	Fr_15_15	This study	H10	IH10	H23		Not detected	Not detected	0	1	NA
14	France, Eure et Loir	2015	P. nodorum	Fr_15_19	This study	H19		H01	IH01	Not detected	Not detected	1	0	NA
15	France, Eure et Loir	2015	P. nodorum	Fr_15_21	This study	H20		H23		Not detected	Not detected	1	0	NA
16	France, Indre	2015	P. nodorum	Fr_15_27	This study	H20		H23		Not detected	Not detected	1	0	NA
17	France, Indre	2015	P. nodorum	Fr_15_29	This study	H20		H10		Not detected	Not detected	0	1	NA
18	France, Unknown	1980	P. nodorum	Fr_15_57	This study	no		H03		H13		1	0	NA
1	Denmark	NA	P. nodorum	CP2052	Tim Friesen	H10	IH10	H03		H02	IH02	0	1	NA
2	USA, North Dakota	2000	P. nodorum	SN2000	Tim Friesen	H05	IH05	H13	IH13	Not detected	Not detected	0	1	NA
3	USA, North Dakota	2003	P. nodorum	SN4	Tim Friesen	H05	IH05	H25		H11		0	1	NA
4	USA, North Dakota	NA	P. nodorum	SN69	Tim Friesen	H05	IH05	H13	IH13	Not detected	Not detected	0	1	NA
5	USA, North Dakota	NA	P. nodorum	SN79	Tim Friesen	no		no		no		0	1	NA
