# Supplementary material for: Low Amplitude Boom-and-Bust Cycles Define the Septoria Nodorum Blotch Interaction
Source: Front Plant Sci. 2020 Jan 31;10:1785. doi: 10.3389/fpls.2019.01785 (PMC7005668; doi:10.3389/fpls.2019.01785)
Supplement: Supplementary file 6 [file Table_2.xlsx]

## Sheet: Description
Table S2. All primers used in this study.

## Sheet: SSR primers
Locus	Forward primer sequence(5’-3’)	Reserve primer sequence (5’-3’)	Allele size range detected in P. nodorum (bp)	Repeat motifs	Scaffold/coding	Source
SNOD1	CCATCATGTTGTCACGCTTAGC	CGGTTACGGCAACAACAAGCC	252–342	TGT	Noncoding	Stuckenbrock et al. (2005)
SNOD3	GCTTCGACAGAATCAACTCGGC	GATTGGTCAAGACTCTGCTGCC	303–315	GCA	Coding	Stuckenbrock et al. (2005)
SNOD5	GGACCTTGAGTAAAGGCTGGC	GAATGGACAATTTCCAGCTATGC	409–448	GTC	Noncoding	Stuckenbrock et al. (2005)
SNOD8	ATTACCACCGAATGCCATGC	TCAAGGGTATCAATGACAATGGAG	325–403	ATTGTTCTGTCCTTGCTGACCGTTGTTCTGTCCCTGGCC	Noncoding	Stuckenbrock et al. (2005)
SNOD23	CGTAGGCTAAGCGTCTCAAG	GTCGAACTTCTCCTCCTCCTCA	294–403	CTT	Noncoding	Stuckenbrock et al. (2005)
SSR1	GCAACCACACGCCCGCTGC	GCTAGACGGGTGGCTGCGTC	239 - 294	TTCTGTCCCTGGCC	1/noncoding	This study
SSR3	GAGCCACCGATAGTACCGTTGG	GGTGGCGTTGGAGGAGGTGC	127 - 216	(CCACCAGCA)7	1/coding	This study
SSR4	TGCGCCCGAATCCGAGCTTC	GGGGTTGCTTGCTGTAGCTG	84 - 257	(GCA)17	1/coding	This study
SSR5	GCATAGACATGCCAGACAGACG	GCCATCATCAACTTGTGCTACG	171 - 224	(CAGCACAG)6	2/coding	This study
SSR6	GGCTGGGCATATATTCTGACGG	GTGGTTTGACGTTGGATGTGGG	152 - 275	(TCCTTCCTG/A)7	3/ noncoding	This study
SSR7	TCAGCGCCGACAACGGGC	CATCCGATGGGTATGTTTGAGG	191 - 384	(AGATGT)13	4/ coding	This study
SSR8	GCTGCTGGTTGCCTTGAAGG	CCTTGCCTTTGGCGTCACG	143 - 232	(TTCCTCGC)7	4/ noncoding	This study
SSR9	GGCTGTCAGCTACATAGTAATG	GAGTCAGGCGCTGGTTACAC	153 - 320	(TCAG)48	5/ noncoding	This study
SSR10	GCGTTACTGGCGCAAGATAC	GAATTTGGGGATAGCGGACGG	191 - 302	(CTTTC)13	5/ noncoding	This study
SSR12	GTGAGGCGCGAAAACAAAGC	ATCCTCAAGGTACTTACCTGC	177 - 234	(GAATGGC)12	7/ noncoding	This study
SSR14	GCGCTGGATTTGGGTAGATAAG	AGGTAGTAGTGGGAGAAATACC	169 - 354	(AATC)33	9/ noncoding	This study
SSR15	CCCGTGGATAGGAGCATGAC	CCGGCAAGTCACGACCGGC	172 - 247	(TTCCAGA)10	9/ noncoding	This study
SSR16	GGGAGTATGTGCCGACGAATCG	CAATGCTCCCTTACCGCCTC	148 - 258	(TG)30	11/ noncoding	This study
SSR17	GAGTCAGGGTTGTGTTGTTCTG	TCCCATAGTCTTAGACGTGCTC	141 - 257	(CA)30	11/ noncoding	This study
SSR18	GGAAGATGAACCGCTTGCTGAG	GATTCTCTTTCTGGGGCTTGAC	228 - 262	(AGA)15	12/ coding	This study
SSR19	CATCAGTTGGAGCAGAGGCTC	GAAGATTATGACAGGACACCGC	112 - 273	(GAGGTGA)22	12/ coding	This study
SSR20	GCTGAAGGGTGGTCGTGTCG	GTCGTCTAACATCTTTACGGGC	134 - 177	(GGCGTA)8	13/ coding	This study
SSR21	TCCGTGTTTCGCACTGCCG	GATGATTTGATGCGTCTCATCC	144 - 324	(GT)29	14// noncoding	This study
SSR22	GATCCATCATACGAAGCATCG	CGGATTCAAGAACGCACGC	225 - 380	(TCGAGTG)9	15/ noncoding	This study
SSR23	GCGTGGAAGAGGAGACTCTC	GCGTATTGGCTGCTCTTGTCC	93 - 388	(GGTGGTAGG)7	17/ coding	This study
SSR24	GCAGAAGCAGCTAAATTGGTC	TGCGGGTCCTTTCGGTGG	110 - 275	(GCAGCACCA)6	17/ coding	This study
SSR25	GAGAGTTGGGGAGTTAGAGAG	ACCTTGAATTACTAGCCAGCG	123 - 350	(GA)28	18/ noncoding	This study
SSR26	GGCACAGGGTCACCATCAAG	GCAGACTCGTTAGCCTCTCC	147 - 253	(AGACATG)15	18/ coding	This study
SSR27	TTCAGCGCAACCTGTCTCAC	AAGGAGGGCGGGTCGTGG	147 - 284	(AAG)17	19/ coding	This study
SSR28	TGCTGAGCAGCTTGCTG	CCGACGACACCTTGCGTAGC	222 - 433	(ATCTTGTCGCAAT)4	19/ coding	This study

## Sheet: Other primers
Primer	Sequence (5’-3’)	Source
Tox1F	CTAGCGTCAGACCACGACACCGC	Liu et al. (2012)
Tox1R	AGGCTTCGCAAAAGTAGTCCGC	Liu et al. (2012)
Tox3F	CACCCAACACAGACTATCAAGTC	Liu et al. (2009)
Tox3R	GGAGTCTCTAGGTGTACGTGTGC	Liu et al. (2009)
ToxAf	GGATCCGATGGAATCCATGG	Friesen et al. (2006)
ToxAr	GCGCCCGTGATAAATGTTT	Friesen et al. (2006)
SnMAT1.1	CTTCACGACCGGCCAGATAGT	Bennett et al. (2003)
SnMAT1.2	CAGAGGCTTGTCGGGTTCAT	Bennett et al. (2003)
SnMAT2.1	ACCCCGCCCCATGAACAAGTG	Bennett et al. (2003)
SnMAT2.2	CTAGACCGGCCCGATCAAGACCAAAGAAG	Bennett et al. (2003)
