# Supplementary material for: Low Amplitude Boom-and-Bust Cycles Define the Septoria Nodorum Blotch Interaction
Source: Front Plant Sci. 2020 Jan 31;10:1785. doi: 10.3389/fpls.2019.01785 (PMC7005668; doi:10.3389/fpls.2019.01785)
Supplement: Supplementary file 10 [file Table_6.xlsx]

## Sheet: Description
Table S6. Numbers of unique alleles and their frequencies for each SSR marker of the five Australian P. nodorum groups.

## Sheet: Table S6
Group	n	SSR1_unique		SSR3_unique		SSR4_unique		SSR5_unique		SSR6_unique		SSR7_unique		SSR8_unique		SSR9_unique		SSR10_unique		SSR12_unique		SSR18_unique		SSR20_unique		SSR21_unique		SSR22_unique		SSR23_unique		SSR26_unique		SSR27_unique		SSR28_unique		SSR16_unique		SSR19_unique		SSR25_unique		SNOD8_unique		SSR15_unique		SNOD3_unique
1	55	allele	n	allele	n	allele	n	allele	n	allele	n	allele	n	allele	n	allele	n	allele	n	allele	n	allele	n	allele	n	allele	n	allele	n	allele	n	allele	n	allele	n	allele	n	allele	n	allele	n	allele	n	allele	n	allele	n	allele	n
		238.8	1	187.9	55	83.9	3	171.2	13	152.4	2	216	7	143.1	1	153.5	3	191	10	177.4	1	227.8	2	134.6	26	179.2	1	225.5	5	167.3	2	147.5	48	147.3	1	222	1	165.4	5	123.6	5	123	3	576	1	172.1	7	114.8	1
		248	9			100.7	1	178.9	5	161.5	1	222.3	2	152.2	26	165.3	2	192.5	1	191.3	24	236.6	1	159.8	16	181.3	2	226.8	2	176.6	4	161.7	2	153	3	286.5	4	192.6	2	130.9	45	130	8	580	1	175	2	328	36
		257.1	9			131	2	186.8	11	176.5	1	245.2	2	160.6	3	177.2	5	201.4	2	198.3	14	239.5	13	165.6	1	192	7	234	6	185.9	19	203.1	2	155.9	10	289.4	17	194.7	3	250.8	1	143.6	2	592	49	179.1	2	339.5	18
		259	1			171.3	1	194.3	16	193	48	247.2	2	168.6	6	193	28	211.5	1	205.7	3	241.4	20	171.6	11	194	17	253.3	2	195	2	225	2	158.8	9	291.9	7	196.7	2	257.8	1	196.1	6	594	1	181.8	1
		266.2	20			179	1	202	4	202	1	251.1	1	175.9	3	197	9	222.6	8	212.9	2	244.4	14	177.5	1	208.3	3	274.2	3	204.2	7	239.7	1	161.6	4	298	3	198.9	2	259.5	1	215.2	9	625	3	186	6
		276.6	13			192	3	210	7	263	1	257.2	8	177	10	201	2	223.8	2	218.9	1	247.8	2			222.6	1	281.9	3	231.4	17			167.4	2	300.8	4	200.8	1	-	2	231.5	9			188.7	2
		285.4	1			194.2	2	224.5	1	275.3	1	264.8	7	184.4	8	204.9	1	227.7	17	220.2	3	258.4	2			239.9	1	295.4	3	233	2			170.2	3	303.6	3	203.2	5			233.6	13			192.9	8
		293.8	1			209.9	2					270.5	1	192.4	1	211.4	1	233	8	227.3	6	262.2	1			260.9	3	302.7	26	249.6	4			190.2	2	307.1	13	205	11			238.3	6			195.5	2
						220.7	3					276.2	14			244.2	1	236.4	6	234.7	3	-	1			263	2	310	5	258.6	1			194.2	1	310.4	2	207	4			-	5			206.5	21
						222	3					282	1			299.8	2	241.5	1							265	2	327.1	1					196	4	313.7	1	209.1	5							209.7	1
						223.5	14					287.2	1			308.9	1	246.5	2							266.7	2							198.8	8	316.7	1	213.1	1							213.3	4
						225	11					293.4	3					248.5	1							268.9	2							204.8	2	322.6	1	216.2	6							220.1	4
						228	4					299.4	3													272.8	2							207.3	2	325.8	1	223.3	4
						239.8	3					305.5	2													280	2							211.1	2			225.4	4
						242.7	1					311.7	3													282	7							221.5	3			248.1	1
						248.6	2					336.7	1													284	1							224.4	1			254.2	1
						251.5	5					372.2	1													286.1	2							-	1			258.2	1
																										288	2
																										293.5	2
																										297.7	1
2	66	240.7	1	187.9	66	-	3	171.2	14	193	64	191.2	1	152.2	7	173.2	2	191	7	171.4	1	232.4	2	134.6	14	179.2	4	225.5	5	167.3	4	147.5	52	147.3	2	286.5	2	148	4	106.6	1	130	1	333.1	1	172.1	4	328	36
		248	2			184.2	1	178.9	2	202	2	216	12	160.6	2	177.2	14	192.5	5	184.3	1	239.5	1	151	1	185.6	2	226.8	9	176.6	17	161.7	3	153	10	289.4	11	171.9	1	112.5	1	200.7	1	585	2	179.1	6	339.5	26
		250	18			192	1	186.8	4			222.3	2	168.6	3	185.1	2	201.4	1	191.3	37	241.4	23	159.8	44	192	8	234	2	185.9	6	210.7	2	155.9	2	291.9	3	188.4	3	123.6	7	215.2	10	592	42	181.8	3	414.2	1
		257.1	2			194.2	3	194.3	20			245.2	2	175.9	4	193	11	217.4	8	198.3	12	244.4	24	171.6	7	194	2	253.3	2	195	5	217.9	1	158.8	12	295.1	2	190.6	8	129	1	233.6	49	594	1	186	6	-	3
		259	3			199.6	2	202	12			247.2	4	177	37	197	31	222.6	20	200.1	1	247.8	11	177.5	1	200	2	274.2	2	204.2	10	225	1	161.6	1	298	7	192.6	2	130.9	41	238.3	2	625	16	188.7	22
		266.2	6			209.9	4	210	13			251.1	2	184.4	12	201	1	223.8	1	205.7	3	250.1	4			208.3	2	281.9	1	213.2	6	251.3	2	164.5	4	303.6	14	194.7	8	133.3	2	310.2	1	-	4	192.9	4
		268	20			215	1	218	2			253.2	7	192.4	1	225.8	1	227.7	3	220.2	1	252.9	1			211.1	8	295.4	4	214	5	253.6	5	170.2	3	307.1	23	196.7	3	146.1	1	-	2			195.5	4
		276.6	13			222	2	241.8	1			257.2	1			246.3	1	233	5	227.3	5					214.6	2	302.7	37	223.7	1			173	4	310.4	4	198.9	1	224.4	1					206.5	3
		285.4	1			223.5	1					264.8	3			250.3	1	236.4	1	234.7	11					260.9	3	310	3	231.4	1			187.4	4	433.1	1	203.2	2	233.9	1					209.7	13
						225	33					270.5	2			270.2	1	238.4	10							263	12	320.5	1	233	10			190.2	1			205	3	246.1	1					213.3	1
						228	4					276.2	21			292.2	1	241.5	3							265	11	327.1	1	251.8	4			194.2	1			207	4	252.8	1					216.7	3
						234.9	1					282	6			299.8	1	258.4	1							266.7	3	331.8	1	268.7	2			196	7			209.1	7	259.5	8					220.1	1
						239.8	4					293.4	2					266.6	1							268.9	2							198.8	9			212	8	273	1					223.8	2
						242.7	2					305.5	2													272.8	1							201.8	2			213.1	4	329.2	2
						248.6	1					354.8	2													274.9	5							207.3	1			216.2	6	-	3
						251.5	4																			276.8	1							216.8	2			223.3	1
						257	1																			280	1							224.4	1			231.5	1
																										282	6							241.1	1			233.4	1
																										324.4	1							-	1			237.7	1
																										-	1											239.8	1
																																						248.1	1
																																						-	2
3	7	268	7	187.9	7	225	3	202	7	202	7	253.2	5	177	7	193	3	238.4	7	234.7	6	258.4	7	171.6	7	211.1	7	226.8	6	204.2	6	147.5	3	167.4	6	289.4	7	216.2	1	-	2	233.6	7	592	6	188.7	3	-	1
						212.9	1					216	2			320.4	4			191.3	1							-	1	176.6	1	239.7	3	170.2	1			212	5	130.9	3			-	1	206.5	1	328	2
						251.5	2																									246.8	1					-	1	259.5	3					209.7	4	339.5	4
						-	1																																							216.7	1
4	14	276.6	13	187.9	14	228	13	194.3	14	202	14	216	14	177	13	193	14	191	14	220.2	14	241.4	14	134.6	13	179.2	1	295.4	13	214	9	147.5	14	147.3	1	307.1	14	148	1	130.9	12	233.6	10	339.7	1	188.7	9	328	13
		250	1			225	1							175.9	1									159.8	1	272.8	1	253.3	1	-	1			164.5	12			207	4	329.2	1	215.2	3	458.7	1	186	5	297.8	1
																										274.9	4			213.2	4			194.2	1			209.1	8	-	1	310.2	1	592	11
																										276.8	5											212	1			-	2	610	1
																										293.5	3
5	12	250	12	187.9		228	8	194.3	12	193	12	247.2	12	160.6	12	204.9	12	222.6	12	205.7	12	241.4	12	159.8	12	263	12	255.4	12	185.9	12	147.5	12	158.8	12	307.1	12	188.4	12	123.6	11	196.1	2	592	11	192.9	12	328	12
						192	4																																	130.9	1	215.2	6	-	1
																																										233.6	2
																																										295.9	1
																																										-	1
[truncated: 12 more columns]
